# Supplementary material for: Position of the dentifera-group in the Coronatella-branch and its relocation to a new genus: Magnospina gen. n. (Crustacea, Chydoridae, Aloninae)
Source: Zookeys. 2016 May 4;(586):95–119. doi: 10.3897/zookeys.586.8209 (PMC4857031; doi:10.3897/zookeys.586.8209)
Supplement: XML Treatment for Magnospina [file zookeys.586.8209-treatment1.xml]

<!DOCTYPE tp:taxon-treatment
  PUBLIC "-//TaxonX//DTD Taxonomic Treatment Publishing DTD v0 20100105//EN" "tax-treatment-NSO.dtd">
<tp:taxon-treatment xmlns:tp="http://www.plazi.org/taxpub"><tp:treatment-meta><kwd-group><label>Taxon classification</label><kwd><named-content content-type="kingdom">Animalia</named-content></kwd><kwd><named-content content-type="order">Diplostraca</named-content></kwd><kwd><named-content content-type="family">Chydoridae</named-content></kwd></kwd-group><mixed-citation publication-type="journal"><person-group><name><surname>Sousa</surname><given-names>Francisco Diogo R.</given-names></name><name><surname>Elmoor-Loureiro</surname><given-names>Lourdes Maria Abdu</given-names></name><name><surname>Santos</surname><given-names>Sandro</given-names></name></person-group><article-title>Position of the <italic><tp:taxon-name><tp:taxon-name-part taxon-name-part-type="species">dentifera</tp:taxon-name-part></tp:taxon-name></italic>-group in the <italic><tp:taxon-name><tp:taxon-name-part taxon-name-part-type="genus">Coronatella</tp:taxon-name-part></tp:taxon-name></italic>-branch and its relocation to a new genus: <italic><tp:taxon-name><tp:taxon-name-part taxon-name-part-type="genus">Magnospina</tp:taxon-name-part></tp:taxon-name></italic> gen. n. (<tp:taxon-name><tp:taxon-name-part taxon-name-part-type="subphylum">Crustacea</tp:taxon-name-part></tp:taxon-name>, <tp:taxon-name><tp:taxon-name-part taxon-name-part-type="family">Chydoridae</tp:taxon-name-part></tp:taxon-name>, <tp:taxon-name><tp:taxon-name-part taxon-name-part-type="subfamily">Aloninae</tp:taxon-name-part></tp:taxon-name>)</article-title><source>Zookeys</source><day>4</day><month>5</month><year>2016</year><volume>2016</volume><issue>586</issue><fpage>95</fpage><lpage>119</lpage><pub-id pub-id-type="doi">10.3897/zookeys.586.8209</pub-id></mixed-citation></tp:treatment-meta><tp:nomenclature><tp:taxon-name>
              <tp:taxon-name-part taxon-name-part-type="genus">Magnospina</tp:taxon-name-part>
              <object-id xmlns:xlink="http://www.w3.org/1999/xlink" content-type="zoobank" xlink:type="simple">http://zoobank.org/8BA31D3E-9088-4642-B489-EB9DB45FE9FA</object-id>
            </tp:taxon-name><tp:taxon-status xmlns:xlink="http://www.w3.org/1999/xlink" xlink:type="simple">gen. n.</tp:taxon-status></tp:nomenclature><tp:treatment-sec sec-type="Type species of the genus"><title>Type species of the genus.</title><p>
              <italic><tp:taxon-name><tp:taxon-name-part taxon-name-part-type="genus">Magnospina</tp:taxon-name-part> <tp:taxon-name-part taxon-name-part-type="species">dentifera</tp:taxon-name-part></tp:taxon-name></italic> comb. n. = <italic><tp:taxon-name><tp:taxon-name-part taxon-name-part-type="genus">Alona</tp:taxon-name-part> <tp:taxon-name-part taxon-name-part-type="species">dentifera</tp:taxon-name-part></tp:taxon-name></italic> (Sars, 1901).</p></tp:treatment-sec><tp:treatment-sec sec-type="Etymology"><title>Etymology.</title><p>The name “<italic><tp:taxon-name><tp:taxon-name-part taxon-name-part-type="genus">Magnospina</tp:taxon-name-part></tp:taxon-name></italic>” is derived from two Latin words, <italic>magna</italic> = large, long and <italic>spina</italic> = spine. The generic name refers to the long basal spine on the postabdominal claw.</p><!--PageBreak--></tp:treatment-sec><tp:treatment-sec sec-type="Description"><title>Description.</title><p>
              <bold>Parthenogenetic female.</bold> <italic>Habitus</italic> without dorsal keel, ovoid or with moderate lateral compression, length 0.32–0.48 mm, maximum height before the mid-length of body; body height/length about 1.3-.17. <italic>Head</italic> Eye and ocellus of subequal or different sizes. Rostrum short from a lateral view, wide from a frontal view, not pointed, rounded or truncated; head shield wide, with the distance between the mandibular articulations higher than length of its posterior portion, with or without ornamentation; head pores absent or presents, in last case three connected main head pores, lateral head pores minute. <italic>Labral keel</italic> wide, oval and naked, apex not elongated. <italic>Carapace</italic> ornamentation not evident, slightly punctuated or with narrow longitudinal lines; valves armed with 40–53 setae internally inserted at the ventral margin and differentiated in three groups, setae from the anterior group markedly longer than median and posterior groups; ventral margin with a distinctive rounded angle at 1/3 of the length of the margin. Anteroventral corner of valves rounded; posteroventral corner armed with 1–4 large denticles, broad at their bases, protruding downwards, without setules between them; posterodorsal corner poorly defined. Posterior margin almost straight, armed with inner setules on the carapace which are not arranged in groups. <italic>Antennule</italic> not exceeding the tip of the rostrum, about 2.5 times as long as it is wide; three or four rows of setules on the antennular body. Antennular sensory seta about 1/2 length of antennular body. Nine aesthetascs of different length present in a distal position not exceeding the length of antennular body. <italic>Antenna</italic> with formula of antennal setae 003/113, spines 101/001; first segment of endopod and exopod elongated, about two times longer than the others segments; weak setules or spicules on the segments. First exopod segment with a narrow, naked or plumose seta, with length similar or slightly longer than the branches. Spine on the first endopod segment longer than second endopod segment. Apical spines slightly longer than the apical segments or about two times shorter than the apical segment itself. Three plumose apical setae not differentiated in size among themselves. <italic>Postabdomen</italic> approxamately 1.3–2.5 times as long as wide, narrowing distally. Dorsal margin weakly convex or straight. Preanal angle clearly prominent; preanal, anal and postanal margins of different length; postanal margin about 1.5–1.8 longer than anal margin, armed with 9–13 marginal denticles, of which the most distal (1–4) might be individualized, proximal denticles organized in clusters; 8–10 lateral fascicles with setules relatively weak. <italic>Postabdominal claw</italic> inserted on the projection of postabdomen, 1.3–1.5 times longer than anal margin; spinules on the ventral margin may be present; pecten of spinules on the internal and external face of claw, median pecten with strong spinules; base of the claw armed with 1–5 long and strong spinules. <italic>Basal spine</italic> almost straight, remarkably long, longer than 2/3 of the postabdominal claw length, with or without spinules on the dorsal margin. <italic>First Maxilla</italic> with two setulated setae. <italic>Limb I</italic> with epipod oval, with a finger-like projection. <abbrev xmlns:xlink="http://www.w3.org/1999/xlink" xlink:title="outer distal lobe" xlink:type="simple">ODL</abbrev> with bisegmented seta, serrated from middle portion towards the distal portion; accessory seta implanted near the base of the <abbrev xmlns:xlink="http://www.w3.org/1999/xlink" xlink:title="outer distal lobe" xlink:type="simple">ODL</abbrev>. <abbrev xmlns:xlink="http://www.w3.org/1999/xlink" xlink:title="inner distal lobe" xlink:type="simple">IDL</abbrev> (<abbrev xmlns:xlink="http://www.w3.org/1999/xlink" xlink:title="endite" xlink:type="simple">en</abbrev> 4) with two robust setae (2–3), seta (1) rudimentary or absent; <abbrev xmlns:xlink="http://www.w3.org/1999/xlink" xlink:title="inner distal lobe" xlink:type="simple">IDL</abbrev> setae 2–3 thick, armed with thick basal denticles. Endite 3 with four setae, anterior seta (1) shorter or similar in length to posterior setae (a-b); setae (a-b) of similar or different length; a sensillum might <!--PageBreak-->be present on the endite. Endite 2 with three posterior long setae (d-f) which differ strongly in length among themselves; seta (d) shorter than the seta (e), setae (e-f) with thick spinules on the lateral face; a sensillum might be present on the endite. Endite 3 armed with three posterior setae (g-i); seta (i) plumose, about 1/2 of the setae (g-h). Ejector hooks relatively short. Ventral face of the limb with six-seven groups of setules organized in clusters. <italic>Limb II</italic> with exopod elongated, short seta present which might be plumose, about two-three times shorter than exopod itself. Inner portion armed with eight scrapers not specialized and decreasing in length towards distal portion, but with some denticles on the scrapers 6–8; anterior soft setae absent; gnathobase armed with four elements, filter comb armed with seven setae, of which two proximal are shorter than the others. <italic>Limb III</italic> with pre-epipod rounded and setulated, epipod oval with a short finger-like projection. Exopod with four distal and two lateral setae; fifth and sixth setae differentiated in length, third and fourth setae long; second seta about 1.4–1.7 times longer than first setae. Setae 3–6 clearly plumose. Distal endite armed with three setae and one sensillum, setae 1–2 scraper-like of different length; third seta curved and armed with many bilaterally implanted setules (3); four plumose posterior setae present. Basal endite with four soft anterior setae increasing in length towards the gnathobase, a sensillum might be present. Gnathobase with three elements, filtercomb with seven setae. <italic>Limb IV</italic> with pre-epipod rounded or rectangular and setulated, epipod oval with a long finger-like projection. Exopod with six marginal setae; first and second setae long, not plumose; third seta plumose, short, about two times shorter than the second seta; fourth seta long and plumose; fifth and sixth setae plumose and with similar lengths; Distal endite with four setae (1–4), one scraper-like (1), three flaming-torch-like (3–4); flaming-torch setae not modified. Basal endite with three slightly setulated soft setae. Gnathobase armed with a setulated seta shorter than the length endite itself, filter comb with five setae. <italic>Limb V</italic> with pre-epipod rounded or rectangular and setulated, epipod oval with a long finger-like projection. Exopod not divided in lobes, armed with four plumose setae. Setae 2–4 of subequal lengths; first seta about two-three times shorter than the other setae. Internal lobe wide, oval and with long setules apically and laterally implanted; two setulated setae on the inner face which are shorter than the length of lobe itself. Filter comb with one or without seta. <italic>Limb VI</italic> absent.</p><p>
              <italic>Adult male</italic>. As for <italic><tp:taxon-name><tp:taxon-name-part taxon-name-part-type="genus">Magnospina</tp:taxon-name-part> <tp:taxon-name-part taxon-name-part-type="species">dentifera</tp:taxon-name-part></tp:taxon-name></italic> comb. n.</p></tp:treatment-sec><tp:treatment-sec sec-type="Diagnosis of the genus"><title>Diagnosis of the genus.</title><p>
              <bold>Parthenogenetic female.</bold> <italic>Habitus</italic> ovoid, without dorsal keel. <italic>Head</italic> with rostrum wide, not pointed; head shield wide with distance between mandibular articulations higher than length of its posterior portion, main head pores absent in adults of <italic><tp:taxon-name><tp:taxon-name-part taxon-name-part-type="genus">Magnospina</tp:taxon-name-part> <tp:taxon-name-part taxon-name-part-type="species">dentifera</tp:taxon-name-part></tp:taxon-name></italic> comb. n. or with three connected main head pores in <italic><tp:taxon-name><tp:taxon-name-part taxon-name-part-type="genus">Magnospina</tp:taxon-name-part> <tp:taxon-name-part taxon-name-part-type="species">siamensis</tp:taxon-name-part></tp:taxon-name></italic> comb. n.; lateral head pores absent (<italic><tp:taxon-name><tp:taxon-name-part taxon-name-part-type="genus">Magnospina</tp:taxon-name-part> <tp:taxon-name-part taxon-name-part-type="species">detifera</tp:taxon-name-part></tp:taxon-name></italic> comb. n.) or present (<italic><tp:taxon-name><tp:taxon-name-part taxon-name-part-type="genus">Magnospina</tp:taxon-name-part> <tp:taxon-name-part taxon-name-part-type="species">siamensis</tp:taxon-name-part></tp:taxon-name></italic> comb. n.). <italic>Labral keel</italic> wide and naked, apex not elongated. <italic>Carapace</italic> ornamentation not evident, punctuated or with narrow longitudinal lines; valves armed with 40–53 setae internally inserted at the ventral margin and differentiated in three groups, setae from the anterior group markedly longer than median and posterior groups; ventral margin with a distinctive rounded angle at 1/3 of the margin length; <!--PageBreak-->posteroventral corner armed with 1–4 large denticles, broad at their bases, protruding downwards, without setules between them. <italic>Antennule</italic> not exceeding the tip of the rostrum, nine aesthetascs of different lengths present distally. <italic>Antenna</italic> with formula of antennal setae 003/113; spines 101/001; basal segments on the exopod and endopod about two times longer than the other segments; weak setules or spicules on the segments. <italic>Postabdomen</italic> narrowing distally, preanal angle prominent; postanal margin armed with 9–13 marginal denticles which the most distal (1–4) might be individualized, proximal denticles organized in clusters; eight-10 lateral fascicles with weak setules. <italic>Postabdominal claw</italic> inserted on the projection of postabdomen, longer than anal margin; spinules on the ventral margin may be present; pecten of spinules on the internal and external face of the claw, base of claw armed with 1–5 long and spinules. <italic>Basal spine</italic> remarkably long, longer than 2/3 of postabdominal claw length, with or without spinules on the dorsal margin (absent in <italic><tp:taxon-name><tp:taxon-name-part taxon-name-part-type="genus">Magnospina</tp:taxon-name-part> <tp:taxon-name-part taxon-name-part-type="species">siamensis</tp:taxon-name-part></tp:taxon-name></italic> comb. n.). <italic>Limb I</italic> with endite 1 armed with three setae (g-i); <abbrev xmlns:xlink="http://www.w3.org/1999/xlink" xlink:title="inner distal lobe" xlink:type="simple">IDL</abbrev> (<abbrev xmlns:xlink="http://www.w3.org/1999/xlink" xlink:title="endite" xlink:type="simple">en</abbrev> 4) with two robust setae (2–3), seta 1 rudimentary (<italic><tp:taxon-name><tp:taxon-name-part taxon-name-part-type="genus">Magnospina</tp:taxon-name-part> <tp:taxon-name-part taxon-name-part-type="species">dentifera</tp:taxon-name-part></tp:taxon-name></italic> comb. n.) or absent (<italic><tp:taxon-name><tp:taxon-name-part taxon-name-part-type="genus">Magnospina</tp:taxon-name-part> <tp:taxon-name-part taxon-name-part-type="species">siamensis</tp:taxon-name-part></tp:taxon-name></italic> comb. n.); <abbrev xmlns:xlink="http://www.w3.org/1999/xlink" xlink:title="inner distal lobe" xlink:type="simple">IDL</abbrev> setae 2–3 thick, armed with thick basal denticles. <italic>Limb II</italic> without soft setae; short seta on the exopod; scrapers not specialized, but with some denticles, especially on scrapers 6–8; gnathobase armed with four elements, filter comb armed with seven setae, of which two proximal are shorter than others. <italic>Limb III</italic> with six setae on the exopod, third and fourth setae long; distal endite armed with three setae and one sensillum; gnathobase with three elements, filter comb with seven setae. <italic>Limb IV</italic> relatively short, six setae on the exopod; third seta plumose, short, about two times shorter than the second seta; flaming-torch setae on the distal endite not modified; gnathobase armed with a setulated setae shorter than the length of endite itself, filter comb with five setae. <italic>Limb V</italic> relatively short, setae 3–4 of exopod subequal in length; filter comb reduced, with one short seta in <italic><tp:taxon-name><tp:taxon-name-part taxon-name-part-type="genus">Magnospina</tp:taxon-name-part> <tp:taxon-name-part taxon-name-part-type="species">dentifera</tp:taxon-name-part></tp:taxon-name></italic> comb. n. and none in <italic><tp:taxon-name><tp:taxon-name-part taxon-name-part-type="genus">Magnospina</tp:taxon-name-part> <tp:taxon-name-part taxon-name-part-type="species">siamensis</tp:taxon-name-part></tp:taxon-name></italic> comb. n.. <italic>Limb VI</italic> absent.</p><p>
              <italic>Adult male. Habitus</italic> smaller than female (Figure <xref ref-type="fig" rid="F4">27</xref>). <italic>Postabdomen</italic> strongly narrowing distally. <italic>Postabdominal claw</italic> short and ticker than female (Figures <xref ref-type="fig" rid="F4">30–31</xref>). <italic>Basal spine</italic> about half-length of postabdominal claw, with tip forked (Figure <xref ref-type="fig" rid="F4">31</xref>). <italic>Limb I</italic> with two setae on the <abbrev xmlns:xlink="http://www.w3.org/1999/xlink" xlink:title="inner distal lobe" xlink:type="simple">IDL</abbrev> (en4), setae armed with denticles; male seta with tip slightly curved; copulatory hook with one projection on the tip (Figures <xref ref-type="fig" rid="F4">32–33</xref>).</p></tp:treatment-sec><tp:treatment-sec sec-type="Differential diagnosis"><title>Differential diagnosis.</title><p>The synapomorphies of <italic><tp:taxon-name><tp:taxon-name-part taxon-name-part-type="genus">Magnospina</tp:taxon-name-part></tp:taxon-name></italic> gen. n. are (1) basal spines longer than 2/3 of postabdominal claw, (2) presence of 1–4 large denticles, broad at their bases, protruding downwards, without setules between them. <italic><tp:taxon-name><tp:taxon-name-part taxon-name-part-type="genus">Magnospina</tp:taxon-name-part></tp:taxon-name></italic> gen. n. can also be differentiated from the genus <italic><tp:taxon-name><tp:taxon-name-part taxon-name-part-type="genus">Coronatella</tp:taxon-name-part></tp:taxon-name></italic> because it has a distinctive rounded angle at 1/3 of the length of the ventral margin, marginal setae of valves differentiated in three groups, setae from anterior group markedly longer, wide rostrum, postabdomen narrowing distally; the males of <italic><tp:taxon-name><tp:taxon-name-part taxon-name-part-type="genus">Coronatella</tp:taxon-name-part></tp:taxon-name></italic> do not bear two lateral aesthetascs on the antennules. <italic><tp:taxon-name><tp:taxon-name-part taxon-name-part-type="genus">Magnospina</tp:taxon-name-part></tp:taxon-name></italic> gen. n. differs from <italic><tp:taxon-name><tp:taxon-name-part taxon-name-part-type="genus">Anthalona</tp:taxon-name-part></tp:taxon-name></italic> in the presence of a distinctive rounded angle at 1/3 of the length of the ventral margin, sacks underneath lateral head pores (cosmaria) being absent, shape of postabdomen, poorly developed setules of the lateral fascicles, morphology of <abbrev xmlns:xlink="http://www.w3.org/1999/xlink" xlink:title="inner distal lobe" xlink:type="simple">IDL</abbrev> (which does not have specialized denticles), and armature of limb I; the males of <italic><tp:taxon-name><tp:taxon-name-part taxon-name-part-type="genus">Anthalona</tp:taxon-name-part></tp:taxon-name></italic> also do not <!--PageBreak-->bear lateral aesthetascs on the antennules. The new genus differs from <italic><tp:taxon-name><tp:taxon-name-part taxon-name-part-type="genus">Karualona</tp:taxon-name-part></tp:taxon-name></italic> in the morphology of <abbrev xmlns:xlink="http://www.w3.org/1999/xlink" xlink:title="inner distal lobe" xlink:type="simple">IDL</abbrev> setae, shape of the postabdomen, poorly developed setules of the lateral fascicles, seta on the exopod of limb II (present in <italic><tp:taxon-name><tp:taxon-name-part taxon-name-part-type="genus">Magnospina</tp:taxon-name-part></tp:taxon-name></italic> gen. n. and absent in <italic><tp:taxon-name><tp:taxon-name-part taxon-name-part-type="genus">Karualona</tp:taxon-name-part></tp:taxon-name></italic>) and endite basal of limb IV armed with three flaming-torch; the antennule of <italic><tp:taxon-name><tp:taxon-name-part taxon-name-part-type="genus">Karualona</tp:taxon-name-part></tp:taxon-name></italic> males bear just one lateral aesthetasc. <italic><tp:taxon-name><tp:taxon-name-part taxon-name-part-type="genus">Magnospina</tp:taxon-name-part></tp:taxon-name></italic> gen. n. is closer to <italic><tp:taxon-name><tp:taxon-name-part taxon-name-part-type="genus">Leberis</tp:taxon-name-part></tp:taxon-name></italic> according to <xref ref-type="bibr" rid="B5">Eliáz-Gutiérrez et al. (2008)</xref>; however, it is distinguished by the presence of long setae on anterior group of ventral margin of the carapace, in the morphology of setae 2–3 of the <abbrev xmlns:xlink="http://www.w3.org/1999/xlink" xlink:title="inner distal lobe" xlink:type="simple">IDL</abbrev> (Figures <xref ref-type="fig" rid="F3">18–19</xref>), presence of seta on exopod of limb II, absence of a dorsal keel (Figures <xref ref-type="fig" rid="F1">1–5</xref>), and presence of a long basal spine on postabdominal claw of postabdomen (Figures <xref ref-type="fig" rid="F2">13</xref>–<xref ref-type="fig" rid="F3">16</xref>); males of <italic><tp:taxon-name><tp:taxon-name-part taxon-name-part-type="genus">Leberis</tp:taxon-name-part></tp:taxon-name></italic> also do not bear denticles on the posteroventral corner of valves. <italic><tp:taxon-name><tp:taxon-name-part taxon-name-part-type="genus">Magnospina</tp:taxon-name-part></tp:taxon-name></italic> gen. n. differs from <italic><tp:taxon-name><tp:taxon-name-part taxon-name-part-type="genus">Celsinotum</tp:taxon-name-part></tp:taxon-name></italic> Frey, 1991 in the absence of a dorsal keel, absence of spine-like setae on the posterior portion of valves, presence of relatively long apical (endopod and exopod) and basal (endopod) spines on the segment of the antenna, long basal spine on the postadbominal claw, absence of a rudimentary seta (i) on endite 1 of limb I (in <italic><tp:taxon-name><tp:taxon-name-part taxon-name-part-type="genus">Magnospina</tp:taxon-name-part></tp:taxon-name></italic> gen. n. setae (i) is developed). The new genus differs clearly from <italic><tp:taxon-name><tp:taxon-name-part taxon-name-part-type="genus">Bergamina</tp:taxon-name-part></tp:taxon-name></italic> Elmoor-Loureiro, Santos-Wisniewski &amp; Rocha, 2013 in morphology of postabdomen, presence of denticles on the posteroventral margin of valves and absence of anterior seta between endites 1–2 of limb I (see <xref ref-type="bibr" rid="B7">Elmoor-Loureiro et al. 2013</xref>). <italic><tp:taxon-name><tp:taxon-name-part taxon-name-part-type="genus">Magnospina</tp:taxon-name-part></tp:taxon-name></italic> gen. n. differs from <italic><tp:taxon-name><tp:taxon-name-part taxon-name-part-type="genus">Extremalona</tp:taxon-name-part></tp:taxon-name></italic> Sinev &amp; Shiel, 2012 in general morphology, presence of denticles on the posteroventral margin of valves, postabdomen morphology and armature of setae 2–3 of <abbrev xmlns:xlink="http://www.w3.org/1999/xlink" xlink:title="inner distal lobe" xlink:type="simple">IDL</abbrev>; male of <italic><tp:taxon-name><tp:taxon-name-part taxon-name-part-type="genus">Extremalona</tp:taxon-name-part></tp:taxon-name></italic> also bears six lateral aesthetascs on the antennules. <italic><tp:taxon-name><tp:taxon-name-part taxon-name-part-type="genus">Ovalona</tp:taxon-name-part></tp:taxon-name></italic> Van Damme &amp; Dumont, 2008 has a well-developed seta 1 on the <abbrev xmlns:xlink="http://www.w3.org/1999/xlink" xlink:title="inner distal lobe" xlink:type="simple">IDL</abbrev>, endite 1 of the limb I without seta (i) and exopod of the limb III armed with seven setae. <italic><tp:taxon-name><tp:taxon-name-part taxon-name-part-type="genus">Magnospina</tp:taxon-name-part></tp:taxon-name></italic> gen. n. does not present any of aforementioned morphological traits to <italic><tp:taxon-name><tp:taxon-name-part taxon-name-part-type="genus">Ovalona</tp:taxon-name-part></tp:taxon-name></italic>. Table <xref ref-type="table" rid="T1">1</xref> shows the main differences and similarities between genera of the <italic><tp:taxon-name><tp:taxon-name-part taxon-name-part-type="genus">Coronatella</tp:taxon-name-part></tp:taxon-name></italic>-branch.</p><fig id="F1" position="float" orientation="portrait"><label>Figures 1–7.</label><caption><p>
          <italic><tp:taxon-name><tp:taxon-name-part taxon-name-part-type="genus">Magnospina</tp:taxon-name-part> <tp:taxon-name-part taxon-name-part-type="species">dentifera</tp:taxon-name-part></tp:taxon-name></italic> comb. n., parthenogenetic female. <bold>1</bold> <italic>habitus</italic> from Pantanal, Mato Grosso do Sul, Brazil <bold>2</bold> <italic>habitus</italic> from São Paulo, Brazil <bold>3–4</bold> <italic>habitus</italic> from San Pedro, Argentina parthenogenetic female adult from <bold>5</bold> <italic>habitus</italic>, parthenogenetic female juvenile from San Pedro, Argentina <bold>6</bold> ventral margin of carapace from Distrito Federal, Brazil <bold>7</bold> denticles on the posteroventral margin of carapace. Scale bars: 50 µm.</p></caption><graphic xmlns:xlink="http://www.w3.org/1999/xlink" xlink:href="zookeys-586-095-g001.jpg" position="float" orientation="portrait" xlink:type="simple" id="oo_87445.jpg"/></fig><fig id="F2" position="float" orientation="portrait"><label>Figures 8–15.</label><caption><p>
          <italic><tp:taxon-name><tp:taxon-name-part taxon-name-part-type="genus">Magnospina</tp:taxon-name-part> <tp:taxon-name-part taxon-name-part-type="species">dentifera</tp:taxon-name-part></tp:taxon-name></italic> comb. n., parthenogenetic females. <bold>8</bold> head shield <bold>9</bold> main head pores, female juvenile <bold>10</bold> labral kell <bold>11</bold> antennule <bold>12</bold> antenna <bold>13 –14</bold> postabdomen <bold>15</bold> postabdominal claw. Scale bars: 50 µm.</p></caption><graphic xmlns:xlink="http://www.w3.org/1999/xlink" xlink:href="zookeys-586-095-g002.jpg" position="float" orientation="portrait" xlink:type="simple" id="oo_87446.jpg"/></fig><fig id="F3" position="float" orientation="portrait"><label>Figures 16–26.</label><caption><p>
          <italic><tp:taxon-name><tp:taxon-name-part taxon-name-part-type="genus">Magnospina</tp:taxon-name-part> <tp:taxon-name-part taxon-name-part-type="species">dentifera</tp:taxon-name-part></tp:taxon-name></italic> comb. n., adult parthenogenetic females. <bold>16</bold> limb I <bold>17</bold> limb I, gnathobase <bold>18–19</bold> limb I, <abbrev xmlns:xlink="http://www.w3.org/1999/xlink" xlink:title="inner distal lobe" xlink:type="simple">IDL</abbrev> and <abbrev xmlns:xlink="http://www.w3.org/1999/xlink" xlink:title="outer distal lobe" xlink:type="simple">ODL</abbrev> <bold>20</bold> limb II <bold>21</bold> limb III, exopod <bold>22</bold> limb III, endites <bold>23</bold> limb IV, exopod <bold>24</bold> limb IV, endites <bold>25</bold> limb V <bold>26</bold> limb V, internal lobe. Scale bars: 50 µm.</p></caption><graphic xmlns:xlink="http://www.w3.org/1999/xlink" xlink:href="zookeys-586-095-g003.jpg" position="float" orientation="portrait" xlink:type="simple" id="oo_87447.jpg"/></fig><fig id="F4" position="float" orientation="portrait"><label>Figures 27–33.</label><caption><p>
          <italic><tp:taxon-name><tp:taxon-name-part taxon-name-part-type="genus">Magnospina</tp:taxon-name-part> <tp:taxon-name-part taxon-name-part-type="species">dentifera</tp:taxon-name-part></tp:taxon-name></italic> comb. n., adult male from Henrique Pond, Brasília National Park, Distrito Federal, Brazil. <bold>27</bold> <italic>habitus</italic> <bold>28</bold> antennule <bold>29</bold> antenna <bold>30</bold> postabdomen <bold>31</bold> postabdominal claw <bold>32</bold> limb I, <abbrev xmlns:xlink="http://www.w3.org/1999/xlink" xlink:title="inner distal lobe" xlink:type="simple">IDL</abbrev> and <abbrev xmlns:xlink="http://www.w3.org/1999/xlink" xlink:title="outer distal lobe" xlink:type="simple">ODL</abbrev> <bold>33</bold> limb I, copulatory hook. Scale bars: 50 µm (<bold>27–30)</bold>; 25 µm (<bold>31–33</bold>).</p></caption><graphic xmlns:xlink="http://www.w3.org/1999/xlink" xlink:href="zookeys-586-095-g004.jpg" position="float" orientation="portrait" xlink:type="simple" id="oo_87448.jpg"/></fig><table-wrap id="T1" position="float" orientation="portrait"><label>Table 1.</label><caption><p>Main differences and similarities between genera related to <italic><tp:taxon-name><tp:taxon-name-part taxon-name-part-type="genus">Coronatella</tp:taxon-name-part></tp:taxon-name></italic>-branch. To date, there is no description of males of <italic><tp:taxon-name><tp:taxon-name-part taxon-name-part-type="genus">Bergamina</tp:taxon-name-part></tp:taxon-name></italic>. From <italic><tp:taxon-name><tp:taxon-name-part taxon-name-part-type="genus">Karualona</tp:taxon-name-part></tp:taxon-name></italic>, only the male of <italic><tp:taxon-name><tp:taxon-name-part taxon-name-part-type="genus">Karualona</tp:taxon-name-part> <tp:taxon-name-part taxon-name-part-type="species">iberica</tp:taxon-name-part></tp:taxon-name></italic> is known (see <xref ref-type="bibr" rid="B1">Alonso and Pretus 1989</xref>). From <italic><tp:taxon-name><tp:taxon-name-part taxon-name-part-type="genus">Magnospina</tp:taxon-name-part></tp:taxon-name></italic> gen. n., only the male of <italic><tp:taxon-name><tp:taxon-name-part taxon-name-part-type="genus">Magnospina</tp:taxon-name-part> <tp:taxon-name-part taxon-name-part-type="species">dentifera</tp:taxon-name-part></tp:taxon-name></italic> comb. n. is known.</p></caption><table id="TID0EU4BG" rules="all"><tbody><tr><th rowspan="1" colspan="1"/><th rowspan="1" colspan="1">
              <italic><tp:taxon-name><tp:taxon-name-part taxon-name-part-type="genus">Extremalona</tp:taxon-name-part></tp:taxon-name></italic>
            </th><th rowspan="1" colspan="1">
              <italic><tp:taxon-name><tp:taxon-name-part taxon-name-part-type="genus">Ovalona</tp:taxon-name-part></tp:taxon-name></italic>
            </th><th rowspan="1" colspan="1">
              <italic><tp:taxon-name><tp:taxon-name-part taxon-name-part-type="genus">Leberis</tp:taxon-name-part></tp:taxon-name></italic>
            </th><th rowspan="1" colspan="1">
              <italic><tp:taxon-name><tp:taxon-name-part taxon-name-part-type="genus">Celsinotum</tp:taxon-name-part></tp:taxon-name></italic>
            </th><th rowspan="1" colspan="1">
              <italic><tp:taxon-name><tp:taxon-name-part taxon-name-part-type="genus">Magnospina</tp:taxon-name-part></tp:taxon-name></italic>
            </th><th rowspan="1" colspan="1">
              <italic><tp:taxon-name><tp:taxon-name-part taxon-name-part-type="genus">Coronatella</tp:taxon-name-part></tp:taxon-name></italic>
            </th><th rowspan="1" colspan="1">
              <italic><tp:taxon-name><tp:taxon-name-part taxon-name-part-type="genus">Anthalona</tp:taxon-name-part></tp:taxon-name></italic>
            </th><th rowspan="1" colspan="1">
              <italic><tp:taxon-name><tp:taxon-name-part taxon-name-part-type="genus">Karualona</tp:taxon-name-part></tp:taxon-name></italic>
            </th><th rowspan="1" colspan="1">
              <italic><tp:taxon-name><tp:taxon-name-part taxon-name-part-type="genus">Bergamina</tp:taxon-name-part></tp:taxon-name></italic>
            </th></tr><tr><td rowspan="1" colspan="1">
              <bold>Female characters</bold>
            </td><td rowspan="1" colspan="1"/><td rowspan="1" colspan="1"/><td rowspan="1" colspan="1"/><td rowspan="1" colspan="1"/><td rowspan="1" colspan="1"/><td rowspan="1" colspan="1"/><td rowspan="1" colspan="1"/><td rowspan="1" colspan="1"/><td rowspan="1" colspan="1"/></tr><tr><td rowspan="1" colspan="1">Maximum length</td><td rowspan="1" colspan="1">0.5</td><td rowspan="1" colspan="1">0.35–0.7</td><td rowspan="1" colspan="1">0.5–1.1</td><td rowspan="1" colspan="1">0.53–0.9</td><td rowspan="1" colspan="1">0.32–0.48</td><td rowspan="1" colspan="1">0.25–0.6</td><td rowspan="1" colspan="1">0.3–04</td><td rowspan="1" colspan="1">0.4–0.45</td><td rowspan="1" colspan="1">0.68</td></tr><tr><td rowspan="1" colspan="1">Dorsal keel</td><td rowspan="1" colspan="1">absent</td><td rowspan="1" colspan="1">absent</td><td rowspan="1" colspan="1">present</td><td rowspan="1" colspan="1">present</td><td rowspan="1" colspan="1">absent</td><td rowspan="1" colspan="1">present in one species</td><td rowspan="1" colspan="1">absent</td><td rowspan="1" colspan="1">absent</td><td rowspan="1" colspan="1">absent</td></tr><tr><td rowspan="1" colspan="1">Labral denticle</td><td rowspan="1" colspan="1">absente</td><td rowspan="1" colspan="1">absent</td><td rowspan="1" colspan="1">absent</td><td rowspan="1" colspan="1">absent</td><td rowspan="1" colspan="1">absent</td><td rowspan="1" colspan="1">present in one species</td><td rowspan="1" colspan="1">absent in three species</td><td rowspan="1" colspan="1">absent</td><td rowspan="1" colspan="1">absent</td></tr><tr><td rowspan="1" colspan="1">Rostrum</td><td rowspan="1" colspan="1">rounded</td><td rowspan="1" colspan="1">rounded</td><td rowspan="1" colspan="1">truncated</td><td rowspan="1" colspan="1">truncated</td><td rowspan="1" colspan="1">rounded or truncated</td><td rowspan="1" colspan="1">rounded</td><td rowspan="1" colspan="1">rounded</td><td rowspan="1" colspan="1">rounded</td><td rowspan="1" colspan="1">rounded</td></tr><tr><td rowspan="1" colspan="1">Main head pores</td><td rowspan="1" colspan="1">three connected</td><td rowspan="1" colspan="1">three connected, connection interrupted or absent</td><td rowspan="1" colspan="1">three connected</td><td rowspan="1" colspan="1">three connected</td><td rowspan="1" colspan="1">absent or three connected</td><td rowspan="1" colspan="1">three connected</td><td rowspan="1" colspan="1">two connected</td><td rowspan="1" colspan="1">two connected</td><td rowspan="1" colspan="1">three connected</td></tr><tr><td rowspan="1" colspan="1">Lateral head pores</td><td rowspan="1" colspan="1">minute</td><td rowspan="1" colspan="1">minute, except in one species</td><td rowspan="1" colspan="1">minute</td><td rowspan="1" colspan="1">minute</td><td rowspan="1" colspan="1">absent or minute</td><td rowspan="1" colspan="1">minute</td><td rowspan="1" colspan="1">specialized, with underneath sacks</td><td rowspan="1" colspan="1">minute</td><td rowspan="1" colspan="1">minute</td></tr><tr><td rowspan="1" colspan="1">
                      <abbrev xmlns:xlink="http://www.w3.org/1999/xlink" xlink:title="antenna" xlink:type="simple">A2</abbrev> – spine on the apical segments</td><td rowspan="1" colspan="1">large</td><td rowspan="1" colspan="1">large</td><td rowspan="1" colspan="1">small</td><td rowspan="1" colspan="1">small</td><td rowspan="1" colspan="1">large</td><td rowspan="1" colspan="1">large</td><td rowspan="1" colspan="1">large</td><td rowspan="1" colspan="1">large</td><td rowspan="1" colspan="1">small</td></tr><tr><td rowspan="1" colspan="1">Valves – ventral margin with a distinctive rounded angle</td><td rowspan="1" colspan="1">absent</td><td rowspan="1" colspan="1">absent</td><td rowspan="1" colspan="1">absent or slightly expressed</td><td rowspan="1" colspan="1">absent</td><td rowspan="1" colspan="1">present</td><td rowspan="1" colspan="1">absent</td><td rowspan="1" colspan="1">absent</td><td rowspan="1" colspan="1">absent</td><td rowspan="1" colspan="1">absent</td></tr><tr><td rowspan="1" colspan="1">Valves – length of ventral setae from anterior group/posterior group</td><td rowspan="1" colspan="1">not differentiated</td><td rowspan="1" colspan="1">anterior longer than posterior</td><td rowspan="1" colspan="1">not differentiated</td><td rowspan="1" colspan="1">anterior shorter than posterior</td><td rowspan="1" colspan="1">anterior very longer than posterior</td><td rowspan="1" colspan="1">not differentiated</td><td rowspan="1" colspan="1">anterior longer than posterior in three species</td><td rowspan="1" colspan="1">anterior longer than posterior</td><td rowspan="1" colspan="1">not differentiated</td></tr><tr><td rowspan="1" colspan="1">Valves – denticles</td><td rowspan="1" colspan="1">absent</td><td rowspan="1" colspan="1">1–2 denticles in one species</td><td rowspan="1" colspan="1">absent</td><td rowspan="1" colspan="1">absent</td><td rowspan="1" colspan="1">1–5 large denticles</td><td rowspan="1" colspan="1">1–2 short denticles in two species</td><td rowspan="1" colspan="1">absent</td><td rowspan="1" colspan="1">short denticles in most species</td><td rowspan="1" colspan="1">absent</td></tr><tr><td rowspan="1" colspan="1">
                      <abbrev xmlns:xlink="http://www.w3.org/1999/xlink" xlink:title="postabdomen" xlink:type="simple">PA</abbrev> – shape of postanal ventral margin</td><td rowspan="1" colspan="1">short, narrowing</td><td rowspan="1" colspan="1">short and rounded or elongated and narrow</td><td rowspan="1" colspan="1">elongated, narrowing</td><td rowspan="1" colspan="1">elongated, narrowing</td><td rowspan="1" colspan="1">elongated, narrowing</td><td rowspan="1" colspan="1">short, rounded</td><td rowspan="1" colspan="1">short, rounded</td><td rowspan="1" colspan="1">short, rounded</td><td rowspan="1" colspan="1">elongated, straight</td></tr><tr><td rowspan="1" colspan="1">
                      <abbrev xmlns:xlink="http://www.w3.org/1999/xlink" xlink:title="postabdomen" xlink:type="simple">PA</abbrev> – basal spine</td><td rowspan="1" colspan="1">short</td><td rowspan="1" colspan="1">short</td><td rowspan="1" colspan="1">short</td><td rowspan="1" colspan="1">well-developed, shorter than 2/3 of postabdominal claw</td><td rowspan="1" colspan="1">well-developed, longer 2/3 of postabdominal claw</td><td rowspan="1" colspan="1">short</td><td rowspan="1" colspan="1">short</td><td rowspan="1" colspan="1">reduced or short</td><td rowspan="1" colspan="1">short</td></tr><tr><td rowspan="1" colspan="1">
                      <abbrev xmlns:xlink="http://www.w3.org/1999/xlink" xlink:title="postabdomen" xlink:type="simple">PA</abbrev> – setae on the lateral fascicles</td><td rowspan="1" colspan="1">well- developed</td><td rowspan="1" colspan="1">well- developed</td><td rowspan="1" colspan="1">weakly developed</td><td rowspan="1" colspan="1">well- developed</td><td rowspan="1" colspan="1">weakly developed</td><td rowspan="1" colspan="1">well- developed</td><td rowspan="1" colspan="1">well- developed</td><td rowspan="1" colspan="1">well- developed</td><td rowspan="1" colspan="1">weakly developed</td></tr><tr><td rowspan="1" colspan="1">P1 – <abbrev xmlns:xlink="http://www.w3.org/1999/xlink" xlink:title="inner distal lobe" xlink:type="simple">IDL</abbrev> seta 1</td><td rowspan="1" colspan="1">well- developed</td><td rowspan="1" colspan="1">well- developed</td><td rowspan="1" colspan="1">rudimentary</td><td rowspan="1" colspan="1">rudimentary</td><td rowspan="1" colspan="1">rudimentary or absent</td><td rowspan="1" colspan="1">rudimentary or absent</td><td rowspan="1" colspan="1">absent</td><td rowspan="1" colspan="1">well- developed</td><td rowspan="1" colspan="1">absent</td></tr><tr><td rowspan="1" colspan="1">P1 – <abbrev xmlns:xlink="http://www.w3.org/1999/xlink" xlink:title="inner distal lobe" xlink:type="simple">IDL</abbrev> setae 2–3</td><td rowspan="1" colspan="1">with thin setules</td><td rowspan="1" colspan="1">with thin setules</td><td rowspan="1" colspan="1">with hard setules</td><td rowspan="1" colspan="1">with thin or hard setules</td><td rowspan="1" colspan="1">with basal denticles</td><td rowspan="1" colspan="1">with denticles or hard setules in one species</td><td rowspan="1" colspan="1">with denticles or thin setules in three species</td><td rowspan="1" colspan="1">with thin setules</td><td rowspan="1" colspan="1">with thin setules</td></tr><tr><td rowspan="1" colspan="1">P1 – long anterior seta on endite 1</td><td rowspan="1" colspan="1">absent</td><td rowspan="1" colspan="1">absent</td><td rowspan="1" colspan="1">absent</td><td rowspan="1" colspan="1">absent</td><td rowspan="1" colspan="1">absent</td><td rowspan="1" colspan="1">absent</td><td rowspan="1" colspan="1">absent</td><td rowspan="1" colspan="1">absent</td><td rowspan="1" colspan="1">present</td></tr><tr><td rowspan="1" colspan="1">P2 – exopod seta</td><td rowspan="1" colspan="1">very short</td><td rowspan="1" colspan="1">short or moderated length</td><td rowspan="1" colspan="1">absent</td><td rowspan="1" colspan="1">absent</td><td rowspan="1" colspan="1">short</td><td rowspan="1" colspan="1">moderated length, rudimentary in two species</td><td rowspan="1" colspan="1">present in one species</td><td rowspan="1" colspan="1">absent</td><td rowspan="1" colspan="1">absent</td></tr><tr><td rowspan="1" colspan="1">P3 – number of setae on the exopod</td><td rowspan="1" colspan="1">six</td><td rowspan="1" colspan="1">seven</td><td rowspan="1" colspan="1">six</td><td rowspan="1" colspan="1">six</td><td rowspan="1" colspan="1">six</td><td rowspan="1" colspan="1">six</td><td rowspan="1" colspan="1">six</td><td rowspan="1" colspan="1">six</td><td rowspan="1" colspan="1">six</td></tr><tr><td rowspan="1" colspan="1">P4 – Number of flaming-torch</td><td rowspan="1" colspan="1">three</td><td rowspan="1" colspan="1">three</td><td rowspan="1" colspan="1">three</td><td rowspan="1" colspan="1">three</td><td rowspan="1" colspan="1">three</td><td rowspan="1" colspan="1">three</td><td rowspan="1" colspan="1">generally three, two in one species</td><td rowspan="1" colspan="1">two</td><td rowspan="1" colspan="1">three</td></tr><tr><td rowspan="1" colspan="1">
              <bold>Male characters</bold>
            </td><td rowspan="1" colspan="1"/><td rowspan="1" colspan="1"/><td rowspan="1" colspan="1"/><td rowspan="1" colspan="1"/><td rowspan="1" colspan="1"/><td rowspan="1" colspan="1"/><td rowspan="1" colspan="1"/><td rowspan="1" colspan="1"/><td rowspan="1" colspan="1"/></tr><tr><td rowspan="1" colspan="1">
                      <abbrev xmlns:xlink="http://www.w3.org/1999/xlink" xlink:title="antennule" xlink:type="simple">A1</abbrev> – lateral aesthetascs</td><td rowspan="1" colspan="1">six</td><td rowspan="1" colspan="1">two</td><td rowspan="1" colspan="1">two</td><td rowspan="1" colspan="1">two-six</td><td rowspan="1" colspan="1">two</td><td rowspan="1" colspan="1">absent</td><td rowspan="1" colspan="1">absent</td><td rowspan="1" colspan="1">one</td><td rowspan="1" colspan="1">unknown</td></tr><tr><td rowspan="1" colspan="1">
                      <abbrev xmlns:xlink="http://www.w3.org/1999/xlink" xlink:title="postabdomen" xlink:type="simple">PA</abbrev> – dorsal and ventral margins</td><td rowspan="1" colspan="1">almost parallel</td><td rowspan="1" colspan="1">parallel or narrowing</td><td rowspan="1" colspan="1">narrowing</td><td rowspan="1" colspan="1">narrowing</td><td rowspan="1" colspan="1">narrowing</td><td rowspan="1" colspan="1">almost parallel</td><td rowspan="1" colspan="1">almost parallel</td><td rowspan="1" colspan="1">almost parallel</td><td rowspan="1" colspan="1">unknown</td></tr><tr><td rowspan="1" colspan="1">
                      <abbrev xmlns:xlink="http://www.w3.org/1999/xlink" xlink:title="postabdomen" xlink:type="simple">PA</abbrev> – basal spine length</td><td rowspan="1" colspan="1">up 0.4 of postabdominal claw</td><td rowspan="1" colspan="1">absent or 0.5 of postabdominal claw</td><td rowspan="1" colspan="1">0.2–0.5 of postabdominal claw</td><td rowspan="1" colspan="1">0.1–0.3 of postabdominal claw</td><td rowspan="1" colspan="1">up 0.5 of postabdominal claw</td><td rowspan="1" colspan="1">0.2–0.5 of postabdominal claw</td><td rowspan="1" colspan="1">0.1–0.3 of postabdominal claw</td><td rowspan="1" colspan="1">0.1 of postabdominal claw</td><td rowspan="1" colspan="1">unknown</td></tr><tr><td rowspan="1" colspan="1">
                      <abbrev xmlns:xlink="http://www.w3.org/1999/xlink" xlink:title="postabdomen" xlink:type="simple">PA</abbrev> – position of gonopores</td><td rowspan="1" colspan="1">above of projection for claw insertion</td><td rowspan="1" colspan="1">above of projection for claw insertion</td><td rowspan="1" colspan="1">at base of postabdominal claw</td><td rowspan="1" colspan="1">above of projection for claw insertion or lateral</td><td rowspan="1" colspan="1">at base of postabdominal claw</td><td rowspan="1" colspan="1">above of projection for clauw insertion</td><td rowspan="1" colspan="1">above of projection for claw insertion</td><td rowspan="1" colspan="1">above of projection for claw insertion</td><td rowspan="1" colspan="1">unknown</td></tr></tbody></table></table-wrap></tp:treatment-sec><ref-list><ref id="B5"><mixed-citation xmlns:xlink="http://www.w3.org/1999/xlink" xlink:type="simple">
          <person-group><name name-style="western"><surname>Elías-Guttiérez</surname><given-names>M</given-names></name><name name-style="western"><surname>Martínez-Jerónimo</surname><given-names>F</given-names></name><name name-style="western"><surname>Ivanova</surname><given-names>NV</given-names></name><name name-style="western"><surname>Valdez-Moreno</surname><given-names>M</given-names></name><name name-style="western"><surname>Hebert</surname><given-names>PDN</given-names></name></person-group> (<year>2008</year>) <article-title>DNA barcodes for <tp:taxon-name><tp:taxon-name-part taxon-name-part-type="infraorder">Cladocera</tp:taxon-name-part></tp:taxon-name> and <tp:taxon-name><tp:taxon-name-part taxon-name-part-type="subclass">Copepoda</tp:taxon-name-part></tp:taxon-name> from Mexico and Guatemala, highlights and new discoveries.</article-title> <source>Zootaxa</source> <volume>1839</volume>: <fpage>1</fpage>–<lpage>42</lpage>.</mixed-citation></ref><ref id="B7"><mixed-citation xmlns:xlink="http://www.w3.org/1999/xlink" xlink:type="simple">
          <person-group><name name-style="western"><surname>Elmoor-Loureiro</surname><given-names>LMA</given-names></name><name name-style="western"><surname>Santos-Wisniewski</surname><given-names>MJ</given-names></name><name name-style="western"><surname>Rocha</surname><given-names>O</given-names></name></person-group> (<year>2013</year>) <article-title>Redescription of <italic><tp:taxon-name><tp:taxon-name-part taxon-name-part-type="genus">Alonella</tp:taxon-name-part> <tp:taxon-name-part taxon-name-part-type="species">lineolata</tp:taxon-name-part></tp:taxon-name></italic> Sars, 1901 (<tp:taxon-name><tp:taxon-name-part taxon-name-part-type="subphylum">Crustacea</tp:taxon-name-part></tp:taxon-name>, <tp:taxon-name><tp:taxon-name-part taxon-name-part-type="infraorder">Cladocera</tp:taxon-name-part></tp:taxon-name>, <tp:taxon-name><tp:taxon-name-part taxon-name-part-type="family">Chydoridae</tp:taxon-name-part></tp:taxon-name>) and its translocation to the subfamily <tp:taxon-name><tp:taxon-name-part taxon-name-part-type="subfamily">Aloninae</tp:taxon-name-part></tp:taxon-name> and to the new genus <italic><tp:taxon-name><tp:taxon-name-part taxon-name-part-type="genus">Bergamina</tp:taxon-name-part></tp:taxon-name></italic> gen. nov.</article-title> <source>Zootaxa</source> <volume>3630</volume>(<issue>3</issue>): <fpage>571</fpage>–<lpage>581</lpage>. doi: <ext-link xlink:type="simple" ext-link-type="doi" xlink:href="10.11646/zootaxa.3630.3.11">10.11646/zootaxa.3630.3.11</ext-link></mixed-citation></ref><ref id="B1"><mixed-citation xmlns:xlink="http://www.w3.org/1999/xlink" xlink:type="simple">
          <person-group><name name-style="western"><surname>Alonso</surname><given-names>MJ</given-names></name><name name-style="western"><surname>Pretus</surname><given-names>L</given-names></name></person-group> (<year>1989</year>) <article-title><italic><tp:taxon-name><tp:taxon-name-part taxon-name-part-type="genus">Alona</tp:taxon-name-part> <tp:taxon-name-part taxon-name-part-type="species">iberica</tp:taxon-name-part></tp:taxon-name></italic>, New species: First Evidence of Noncosmopolitanism within the <italic><tp:taxon-name><tp:taxon-name-part taxon-name-part-type="genus">A.</tp:taxon-name-part> <tp:taxon-name-part taxon-name-part-type="species">karua</tp:taxon-name-part></tp:taxon-name></italic> complex (<tp:taxon-name><tp:taxon-name-part taxon-name-part-type="infraorder">Cladocera</tp:taxon-name-part></tp:taxon-name>: <tp:taxon-name><tp:taxon-name-part taxon-name-part-type="family">Chydoridae</tp:taxon-name-part></tp:taxon-name>).</article-title> <source>Journal of Crustacean Biology</source> <volume>9</volume>: <fpage>453</fpage>–<lpage>476</lpage>. doi: <ext-link xlink:type="simple" ext-link-type="doi" xlink:href="10.2307/1548571">10.2307/1548571</ext-link></mixed-citation></ref></ref-list></tp:taxon-treatment>
