# Supplementary material for: Position of the dentifera-group in the Coronatella-branch and its relocation to a new genus: Magnospina gen. n. (Crustacea, Chydoridae, Aloninae)
Source: Zookeys. 2016 May 4;(586):95–119. doi: 10.3897/zookeys.586.8209 (PMC4857031; doi:10.3897/zookeys.586.8209)
Supplement: XML Treatment for Magnospina dentifera [file zookeys.586.8209-treatment2.xml]

<!DOCTYPE tp:taxon-treatment
  PUBLIC "-//TaxonX//DTD Taxonomic Treatment Publishing DTD v0 20100105//EN" "tax-treatment-NSO.dtd">
<tp:taxon-treatment xmlns:tp="http://www.plazi.org/taxpub"><tp:treatment-meta><kwd-group><label>Taxon classification</label><kwd><named-content content-type="kingdom">Animalia</named-content></kwd><kwd><named-content content-type="order">Diplostraca</named-content></kwd><kwd><named-content content-type="family">Chydoridae</named-content></kwd></kwd-group><mixed-citation publication-type="journal"><person-group><name><surname>Sousa</surname><given-names>Francisco Diogo R.</given-names></name><name><surname>Elmoor-Loureiro</surname><given-names>Lourdes Maria Abdu</given-names></name><name><surname>Santos</surname><given-names>Sandro</given-names></name></person-group><article-title>Position of the <italic><tp:taxon-name><tp:taxon-name-part taxon-name-part-type="species">dentifera</tp:taxon-name-part></tp:taxon-name></italic>-group in the <italic><tp:taxon-name><tp:taxon-name-part taxon-name-part-type="genus">Coronatella</tp:taxon-name-part></tp:taxon-name></italic>-branch and its relocation to a new genus: <italic><tp:taxon-name><tp:taxon-name-part taxon-name-part-type="genus">Magnospina</tp:taxon-name-part></tp:taxon-name></italic> gen. n. (<tp:taxon-name><tp:taxon-name-part taxon-name-part-type="subphylum">Crustacea</tp:taxon-name-part></tp:taxon-name>, <tp:taxon-name><tp:taxon-name-part taxon-name-part-type="family">Chydoridae</tp:taxon-name-part></tp:taxon-name>, <tp:taxon-name><tp:taxon-name-part taxon-name-part-type="subfamily">Aloninae</tp:taxon-name-part></tp:taxon-name>)</article-title><source>Zookeys</source><day>4</day><month>5</month><year>2016</year><volume>2016</volume><issue>586</issue><fpage>95</fpage><lpage>119</lpage><pub-id pub-id-type="doi">10.3897/zookeys.586.8209</pub-id></mixed-citation></tp:treatment-meta><tp:nomenclature><tp:taxon-name>
              <tp:taxon-name-part taxon-name-part-type="genus">Magnospina</tp:taxon-name-part>
              <tp:taxon-name-part taxon-name-part-type="species">dentifera</tp:taxon-name-part>
            </tp:taxon-name><tp:taxon-authority>(Sars, 1901)</tp:taxon-authority><tp:taxon-status xmlns:xlink="http://www.w3.org/1999/xlink" xlink:type="simple">comb. n.</tp:taxon-status><xref ref-type="fig" rid="F1">Figures 1–7</xref><xref ref-type="fig" rid="F2">, 8–15</xref><xref ref-type="fig" rid="F3">, 16–26</xref><xref ref-type="fig" rid="F4">, 27–33</xref><tp:nomenclature-citation-list><tp:nomenclature-citation><tp:taxon-name><tp:taxon-name-part taxon-name-part-type="genus">Alona</tp:taxon-name-part> <tp:taxon-name-part taxon-name-part-type="species">dentifera</tp:taxon-name-part></tp:taxon-name><comment> (Sars, 1901): <xref ref-type="bibr" rid="B43">Sinev et al. 2004</xref>: 101, 103–104, figures 1–39; <xref ref-type="bibr" rid="B11">Güntzel et al. 2010</xref>: 95, table 1; <xref ref-type="bibr" rid="B45">Sousa and Elmoor-Loureiro 2012</xref>: 356, table 2; <xref ref-type="bibr" rid="B4">Debastiani-Júnior et al. 2015</xref>: 24, table 2.</comment></tp:nomenclature-citation><tp:nomenclature-citation><tp:taxon-name><tp:taxon-name-part taxon-name-part-type="genus">Alona</tp:taxon-name-part> <tp:taxon-name-part taxon-name-part-type="species">broaensis</tp:taxon-name-part></tp:taxon-name><comment>: <xref ref-type="bibr" rid="B21">Matsumura-Tundisi and Smirnov 1984</xref>: 327–328, figures 15–21; <xref ref-type="bibr" rid="B11">Güntzel et al. 2010</xref>: 95, table 1; <xref ref-type="bibr" rid="B4">Debastiani-Júnior et al. 2015</xref>: 24, table 2.</comment></tp:nomenclature-citation></tp:nomenclature-citation-list></tp:nomenclature><tp:treatment-sec sec-type="Type locality"><title>Type locality.</title><p>“neighborhood of São Paulo”, State of São Paulo, Brazil.</p></tp:treatment-sec><tp:treatment-sec sec-type="type material"><title>Material type.</title><p>Lectotype: Parthenogenetic ♀, <abbrev xmlns:xlink="http://www.w3.org/1999/xlink" content-type="institution" xlink:title="Zoological Museum of Oslo University" xlink:type="simple">ZMOU</abbrev> F12341a, selected by D. Frey. Paralectotype: 5 parthenogenetic ♀♀, <abbrev xmlns:xlink="http://www.w3.org/1999/xlink" content-type="institution" xlink:title="Zoological Museum of Oslo University" xlink:type="simple">ZMOU</abbrev> F12341b; 1 parthenogenetic ♀ F12341c; 4 parthenogenetic ♀♀, I instar juvenile ♀, <abbrev xmlns:xlink="http://www.w3.org/1999/xlink" content-type="institution" xlink:title="Zoological Museum of Oslo University" xlink:type="simple">ZMOU</abbrev> F12386g; 2 instar II juvenile ♀ <abbrev xmlns:xlink="http://www.w3.org/1999/xlink" content-type="institution" xlink:title="Zoological Museum of Oslo University" xlink:type="simple">ZMOU</abbrev> F12386q; 2 partenogenetic ♀♀, instar II juvenile #, <abbrev xmlns:xlink="http://www.w3.org/1999/xlink" content-type="institution" xlink:title="Zoological Museum of Oslo University" xlink:type="simple">ZMOU</abbrev>, slide <!--PageBreak--><!--PageBreak--><!--PageBreak--><!--PageBreak--><!--PageBreak-->F9130; 6 parthenogenetic ♀♀ , ephippial ♀, <abbrev xmlns:xlink="http://www.w3.org/1999/xlink" content-type="institution" xlink:title="Zoological Museum of Oslo University" xlink:type="simple">ZMOU</abbrev>, slide F9131; 2 parthenogenetic ♀♀, ephippial ♀, <abbrev xmlns:xlink="http://www.w3.org/1999/xlink" content-type="institution" xlink:title="Zoological Museum of Oslo University" xlink:type="simple">ZMOU</abbrev>, slide F9131.</p></tp:treatment-sec><tp:treatment-sec sec-type="material"><title>Material examined.</title><p>Nine parthenogenetic females and one adult male from Henrique pond, Brasília National Park, Distrito Federal, Brazil (<named-content xmlns:xlink="http://www.w3.org/1999/xlink" content-type="dwc:verbatimCoordinates" xlink:type="simple"><named-content content-type="geo-json" specific-use="{&#34;type&#34;:&#34;Point&#34;,&#34;coordinates&#34;:[-47.940583,-15.688333]}" xlink:type="simple">15°41'18"S; 47°56'26.10"W</named-content></named-content>), material collected by Grupo de Estudos de Ecossistemas Aquáticos (GEEA) in ix.2009 (FDRS048). One parthenogenetic female from Henrique pond, Brasília National Park, Distrito Federal, Brazil (<named-content xmlns:xlink="http://www.w3.org/1999/xlink" content-type="dwc:verbatimCoordinates" xlink:type="simple"><named-content content-type="geo-json" specific-use="{&#34;type&#34;:&#34;Point&#34;,&#34;coordinates&#34;:[-47.9395,-15.687917]}" xlink:type="simple">15°41'16.5"S; 47°56'22.2"W</named-content></named-content>), material collected by Lourdes M. A. Elmoor-Loureiro on 27.v.2002 (FDRS049). One parthenogenetic female from Cabocla II pond, Campo de Instrução de Formosa, Goiás, Brazil (<named-content xmlns:xlink="http://www.w3.org/1999/xlink" content-type="dwc:verbatimCoordinates" xlink:type="simple"><named-content content-type="geo-json" specific-use="{&#34;type&#34;:&#34;Point&#34;,&#34;coordinates&#34;:[-47.285889,-15.805833]}" xlink:type="simple">15°48'21"S; 47°17'09.20"W</named-content></named-content>), material collected by Grupo de Estudos de Ecossistemas Aquáticos (GEEA) on viii.2009 (FDRS050). Six adult parthenogenetic females and one juvenile from Baía da Célia, Fazenda Nhumirim (<named-content xmlns:xlink="http://www.w3.org/1999/xlink" content-type="dwc:verbatimCoordinates" xlink:type="simple"><named-content content-type="geo-json" specific-use="{&#34;type&#34;:&#34;Point&#34;,&#34;coordinates&#34;:[-56.661389,-18.990972]}" xlink:type="simple">18°59'27.5"S, 56°39'41.0"W</named-content></named-content>), Pantanal, Mato Grosso do Sul, Brazil, material collected on 07.ix.2000 by Valéria Barros. Four parthenogenetic females from Criminosa Pond (<named-content xmlns:xlink="http://www.w3.org/1999/xlink" content-type="dwc:verbatimCoordinates" xlink:type="simple"><named-content content-type="geo-json" specific-use="{&#34;type&#34;:&#34;Point&#34;,&#34;coordinates&#34;:[-57.89125,-21.674667]}" xlink:type="simple">21°40'28.8"S, 57°53'28.5"W</named-content></named-content>) identified as <italic><tp:taxon-name><tp:taxon-name-part taxon-name-part-type="genus">Alona</tp:taxon-name-part> <tp:taxon-name-part taxon-name-part-type="species">broaensis</tp:taxon-name-part></tp:taxon-name></italic>, Porto Murtinho, Pantanal, Mato Grosso do Sul, Brazil, material collected on 19.i.2010, leg Adriana Maria Güntzel (FDRS054). Two parthenogenetic females from Coqueiral Pond, Paranapanema River, Angatuba, São Paulo, Brazil (<named-content xmlns:xlink="http://www.w3.org/1999/xlink" content-type="dwc:verbatimCoordinates" xlink:type="simple"><named-content content-type="geo-json" specific-use="{&#34;type&#34;:&#34;Point&#34;,&#34;coordinates&#34;:[-48.618514,-23.489622]}" xlink:type="simple">23°29'22.64"S; 48°37'6.65"W</named-content></named-content>). Material collected by Lourdes M. A. Elmoor-Loureiro on 30.v.2001 (CLLA063, 65-66). Two parthenogenetic females from Esquina, Middle Paraná River, Argentina (<named-content xmlns:xlink="http://www.w3.org/1999/xlink" content-type="dwc:verbatimCoordinates" xlink:type="simple"><named-content content-type="geo-json" specific-use="{&#34;type&#34;:&#34;Point&#34;,&#34;coordinates&#34;:[-59.547758,-30.025389]}" xlink:type="simple">30°00.54'59"S; 59°32'51.93"W</named-content></named-content>). Material collected by José Roberto Debastiani Júnior on 12.vi.2010 (FDRS052). Six parthenogenetic females from San Pedro, Lower Paraná River, Argentina (<named-content xmlns:xlink="http://www.w3.org/1999/xlink" content-type="dwc:verbatimCoordinates" xlink:type="simple"><named-content content-type="geo-json" specific-use="{&#34;type&#34;:&#34;Point&#34;,&#34;coordinates&#34;:[-59.313556,-30.680278]}" xlink:type="simple">30°40'49"S; 59°18'48.80"W</named-content></named-content>). Material collected by José Roberto Debastiani Júnior on 14.vi.2010 (FDRS053). Three parthenogenetic females from Pimenteira pond, Mata da Pimenteira State Park, Serra Talhada, Pernambuco, Brazil (<named-content xmlns:xlink="http://www.w3.org/1999/xlink" content-type="dwc:verbatimCoordinates" xlink:type="simple"><named-content content-type="geo-json" specific-use="{&#34;type&#34;:&#34;Point&#34;,&#34;coordinates&#34;:[-38.303972,-7.896933]}" xlink:type="simple">7°53'48.96"S, 38°18'14.30"W</named-content></named-content>). Material collected by Leidiane Pereira Diniz on 13.iv.2014 (FDRS407).</p></tp:treatment-sec><tp:treatment-sec sec-type="Differential diagnosis"><title>Differential diagnosis.</title><p>
              <italic><tp:taxon-name><tp:taxon-name-part taxon-name-part-type="genus">Magnospina</tp:taxon-name-part> <tp:taxon-name-part taxon-name-part-type="species">dentifera</tp:taxon-name-part></tp:taxon-name></italic> comb. n. differs from <italic><tp:taxon-name><tp:taxon-name-part taxon-name-part-type="genus">Magnospina</tp:taxon-name-part> <tp:taxon-name-part taxon-name-part-type="species">siamensis</tp:taxon-name-part></tp:taxon-name></italic> comb. n. because it has a rounded and wide rostrum and main and lateral head pores are absent in adult. Apical spines of the antenna about two times shorter than the apical segments. On the limbs, the main differences are: <italic><tp:taxon-name><tp:taxon-name-part taxon-name-part-type="genus">Magnospina</tp:taxon-name-part> <tp:taxon-name-part taxon-name-part-type="species">dentifera</tp:taxon-name-part></tp:taxon-name></italic> comb. n. bears a rudimentary seta 1 on the <abbrev xmlns:xlink="http://www.w3.org/1999/xlink" xlink:title="inner distal lobe" xlink:type="simple">IDL</abbrev>, setae 2-3 of <abbrev xmlns:xlink="http://www.w3.org/1999/xlink" xlink:title="inner distal lobe" xlink:type="simple">IDL</abbrev> armed with at least seven denticles and the presence of one seta on the filter comb of limb V.</p></tp:treatment-sec><tp:treatment-sec sec-type="Diagnosis"><title>Diagnosis.</title><p>
              <italic>Habitus</italic> ovoid, without dorsal keel, not compressed laterally, length 0.32–0.48 mm; eye and ocellus of different sizes. <italic>Head</italic> with rostrum wide, rounded, not pointed; head shield wide, with broadly rounded posterior margin, distance between mandibular articulations higher than length of its posterior portion, main head pores absent in adults, two or three connected main head pores in juveniles (Figures <xref ref-type="fig" rid="F2">8–9</xref>); lateral head pores absent. <italic>Labral keel</italic> wide, large and naked, apex not elongated (Figure <xref ref-type="fig" rid="F2">10</xref>). <italic>Carapace</italic> ornamentation slightly punctuated or not evident; ventral margin of carapace with a distinctive rounded angle at 1/3 of length; valves armed with 40–53 setae internally inserted at the valve ventral margin and differentiated in three groups, setae from anterior group markedly longer than median and posterior groups (Figures <xref ref-type="fig" rid="F1">1–6</xref>); posteroventral corner armed with 1–4 large denticles, broad at their <!--PageBreak-->bases, protruding downwards, without setules between them (Figure <xref ref-type="fig" rid="F1">7</xref>). <italic>Antennule</italic> do not exceed the tip of the rostrum, nine apical aesthetascs of different lengths which do not exceed the length of the antennular body (Figure <xref ref-type="fig" rid="F2">11</xref>). <italic>Antenna</italic> with formula of antennal setae 003/113, spines 101/001; first segment of endopod and exopod elongated; weak setules or spicules on the segments; spine on the first segment of the endopod longer than second segment length; apical spines about two times shorter than the apical segments (Figure <xref ref-type="fig" rid="F2">12</xref>). <italic>Postabdomen</italic> narrowing distally, length about 1.3 times its height; preanal angle prominent; postanal margin about 1.5 times longer than the anal margin armed with 10–13 groups of denticles, 1–3 most distal denticle might be individualized; 8–10 lateral fascicles armed with weak setules (Figures <xref ref-type="fig" rid="F2">13–14</xref>). <italic>Postabdominal claw</italic> inserted on the projection of postabdomen, longer than anal margin; spinules on the ventral margin may be present; pecten of spinules on the internal and external face of the claw, base of claw armed with 1–5 long and strong spinules (Figures <xref ref-type="fig" rid="F2">14–15</xref>). <italic>Basal spine</italic> remarkably long, longer than 2/3 of postabdominal claw length, with spinules on the dorsal margin (Figures <xref ref-type="fig" rid="F2">14–15</xref>). <italic>Limb I</italic> with <abbrev xmlns:xlink="http://www.w3.org/1999/xlink" xlink:title="inner distal lobe" xlink:type="simple">IDL</abbrev> (<abbrev xmlns:xlink="http://www.w3.org/1999/xlink" xlink:title="endite" xlink:type="simple">en</abbrev> 4) armed with one rudimentary seta (1) and two well-developed setae (2–3) which bears at least seven distinguishable denticles, basal denticles thick; seta (1) on endite 3 shorter than setae (a-c), setae (a-b) of different length, endite 3 with an element; endite 2 armed with three setae (d-f), element present; endite 1 with three setae (g-i) (Figures <xref ref-type="fig" rid="F3">16–19</xref>). <italic>Limb II</italic> without anterior soft setae; seta on the exopod short, slightly plumose; scrapers not specialized, but with some denticles, especially on scrapers 6–8; gnathobase armed with four elements, filter comb armed with seven setae, of which two are shorter than others (Figure <xref ref-type="fig" rid="F3">20</xref>). <italic>Limb III</italic> with six setae on the exopod, third and fourth setae long; third seta longer than the second seta; distal endite armed with three setae and one sensillum; gnathobase with three elements, filter comb with seven setae (Figures <xref ref-type="fig" rid="F3">21–22</xref>). <italic>Limb IV</italic> relatively short, six setae on the exopod; setae 1–2 of different lengths, flaming-torch setae on the distal endite not modified with weak setules; gnathobase armed with a setulated seta shorter than the length of endite itself, filter comb with five setae (Figures <xref ref-type="fig" rid="F3">23–26</xref>). <italic>Limb V</italic> relatively short, setae 3–4 of exopod similar in length; filter comb reduced with one short seta (Figures <xref ref-type="fig" rid="F3">25–26</xref>). <italic>Limb VI</italic> absent.</p><p>
              <italic>Ephippial female</italic>. Not studied.</p><p>
              <italic>Adult male. Habitus</italic> smaller than female (Figure <xref ref-type="fig" rid="F4">27</xref>). <italic>Postabdomen</italic> strongly narrowing distally. <italic>Postabdominal claw</italic> short and ticker than female (Figures <xref ref-type="fig" rid="F4">30–31</xref>). <italic>Basal spine</italic> about half-length of postabdominal claw, with tip forked (Figure <xref ref-type="fig" rid="F4">31</xref>). <italic>Limb I</italic> with two setae on the <abbrev xmlns:xlink="http://www.w3.org/1999/xlink" xlink:title="inner distal lobe" xlink:type="simple">IDL</abbrev> (en4), setae armed with denticles; male seta with tip slightly curved; copulatory hook with one projection on the tip (Figures <xref ref-type="fig" rid="F4">32–33</xref>).</p></tp:treatment-sec><tp:treatment-sec sec-type="Description of adult male"><title>Description of adult male.</title><p>
              <italic>Habitus</italic> ovoid, smaller than that in female, length about 0.35 mm, maximum height in the middle of the body (Figure <xref ref-type="fig" rid="F4">27</xref>). <italic>Head</italic> with rostrum elongated, not blunt, main head pores absent (Figure <xref ref-type="fig" rid="F4">27</xref>). <italic>Carapace</italic> without ornamentations; ventral margin with a distinctive rounded angle at 1/2 of the margin length, margin armed with about 37 setae, posteroventral corner with two large denticles, broad at their bases, without setules between them (Figure <xref ref-type="fig" rid="F4">27</xref>). <italic>Antennule</italic> not exceeding the tip of rostrum, about 2.5 times as long as it is wide, with three rows <!--PageBreak--><!--PageBreak--><!--PageBreak-->of short setules on body antennular; eleven aesthetascs, two lateral and nine apical ones. Sensory seta and male seta not studied (Figures <xref ref-type="fig" rid="F4">27–28</xref>). <italic>Antenna</italic> as described for females, however, apical spines relatively longer (Figure <xref ref-type="fig" rid="F4">29</xref>). <italic>Postabdomen</italic> as long as in female, strongly narrowing distally. Anal margin shorter than postanal margin; 12 rows of thin setules on the anal and postanal margin; eight lateral fascicles with weak setules of which do not exceed postanal margin (Figure <xref ref-type="fig" rid="F4">30</xref>). <italic>Postabdominal claw</italic> smaller and more robust as comapared with female, base armed with long and strong spinule, pecten armed with strong spinules at the median portion of the claw (Figures <xref ref-type="fig" rid="F4">30–31</xref>). <italic>Basal spine</italic> long, about half-length of postabdominal claw, with a forked tip, ventral margin armed with spinules (Figure <xref ref-type="fig" rid="F4">31</xref>). <italic>Limb I</italic> with copulatory hook curved, U-shaped, projection at the tip present, copulatory brush seta shorter than male seta on <abbrev xmlns:xlink="http://www.w3.org/1999/xlink" xlink:title="inner distal lobe" xlink:type="simple">IDL</abbrev> (en4), the latter armed with three setae; male setae thick with tip slightly curved; setae 2–3 armed with proximal denticles (as observed in female); <abbrev xmlns:xlink="http://www.w3.org/1999/xlink" xlink:title="outer distal lobe" xlink:type="simple">ODL</abbrev> seta longer than <abbrev xmlns:xlink="http://www.w3.org/1999/xlink" xlink:title="inner distal lobe" xlink:type="simple">IDL</abbrev> setae (Figures <xref ref-type="fig" rid="F4">32–33</xref>).</p></tp:treatment-sec><tp:treatment-sec sec-type="Distribution"><title>Distribution.</title><p>Neotropics, from Southern U.S.A to Argentina (<xref ref-type="bibr" rid="B43">Sinev et al. 2004</xref>).</p></tp:treatment-sec><tp:treatment-sec><!--Section generated to contain objects referenced in tp:taxon-treatment.--><fig id="F1" position="float" orientation="portrait"><label>Figures 1–7.</label><caption><p>
          <italic><tp:taxon-name><tp:taxon-name-part taxon-name-part-type="genus">Magnospina</tp:taxon-name-part> <tp:taxon-name-part taxon-name-part-type="species">dentifera</tp:taxon-name-part></tp:taxon-name></italic> comb. n., parthenogenetic female. <bold>1</bold> <italic>habitus</italic> from Pantanal, Mato Grosso do Sul, Brazil <bold>2</bold> <italic>habitus</italic> from São Paulo, Brazil <bold>3–4</bold> <italic>habitus</italic> from San Pedro, Argentina parthenogenetic female adult from <bold>5</bold> <italic>habitus</italic>, parthenogenetic female juvenile from San Pedro, Argentina <bold>6</bold> ventral margin of carapace from Distrito Federal, Brazil <bold>7</bold> denticles on the posteroventral margin of carapace. Scale bars: 50 µm.</p></caption><graphic xmlns:xlink="http://www.w3.org/1999/xlink" xlink:href="zookeys-586-095-g001.jpg" position="float" orientation="portrait" xlink:type="simple" id="oo_87445.jpg"/></fig><fig id="F2" position="float" orientation="portrait"><label>Figures 8–15.</label><caption><p>
          <italic><tp:taxon-name><tp:taxon-name-part taxon-name-part-type="genus">Magnospina</tp:taxon-name-part> <tp:taxon-name-part taxon-name-part-type="species">dentifera</tp:taxon-name-part></tp:taxon-name></italic> comb. n., parthenogenetic females. <bold>8</bold> head shield <bold>9</bold> main head pores, female juvenile <bold>10</bold> labral kell <bold>11</bold> antennule <bold>12</bold> antenna <bold>13 –14</bold> postabdomen <bold>15</bold> postabdominal claw. Scale bars: 50 µm.</p></caption><graphic xmlns:xlink="http://www.w3.org/1999/xlink" xlink:href="zookeys-586-095-g002.jpg" position="float" orientation="portrait" xlink:type="simple" id="oo_87446.jpg"/></fig><fig id="F3" position="float" orientation="portrait"><label>Figures 16–26.</label><caption><p>
          <italic><tp:taxon-name><tp:taxon-name-part taxon-name-part-type="genus">Magnospina</tp:taxon-name-part> <tp:taxon-name-part taxon-name-part-type="species">dentifera</tp:taxon-name-part></tp:taxon-name></italic> comb. n., adult parthenogenetic females. <bold>16</bold> limb I <bold>17</bold> limb I, gnathobase <bold>18–19</bold> limb I, <abbrev xmlns:xlink="http://www.w3.org/1999/xlink" xlink:title="inner distal lobe" xlink:type="simple">IDL</abbrev> and <abbrev xmlns:xlink="http://www.w3.org/1999/xlink" xlink:title="outer distal lobe" xlink:type="simple">ODL</abbrev> <bold>20</bold> limb II <bold>21</bold> limb III, exopod <bold>22</bold> limb III, endites <bold>23</bold> limb IV, exopod <bold>24</bold> limb IV, endites <bold>25</bold> limb V <bold>26</bold> limb V, internal lobe. Scale bars: 50 µm.</p></caption><graphic xmlns:xlink="http://www.w3.org/1999/xlink" xlink:href="zookeys-586-095-g003.jpg" position="float" orientation="portrait" xlink:type="simple" id="oo_87447.jpg"/></fig><fig id="F4" position="float" orientation="portrait"><label>Figures 27–33.</label><caption><p>
          <italic><tp:taxon-name><tp:taxon-name-part taxon-name-part-type="genus">Magnospina</tp:taxon-name-part> <tp:taxon-name-part taxon-name-part-type="species">dentifera</tp:taxon-name-part></tp:taxon-name></italic> comb. n., adult male from Henrique Pond, Brasília National Park, Distrito Federal, Brazil. <bold>27</bold> <italic>habitus</italic> <bold>28</bold> antennule <bold>29</bold> antenna <bold>30</bold> postabdomen <bold>31</bold> postabdominal claw <bold>32</bold> limb I, <abbrev xmlns:xlink="http://www.w3.org/1999/xlink" xlink:title="inner distal lobe" xlink:type="simple">IDL</abbrev> and <abbrev xmlns:xlink="http://www.w3.org/1999/xlink" xlink:title="outer distal lobe" xlink:type="simple">ODL</abbrev> <bold>33</bold> limb I, copulatory hook. Scale bars: 50 µm (<bold>27–30)</bold>; 25 µm (<bold>31–33</bold>).</p></caption><graphic xmlns:xlink="http://www.w3.org/1999/xlink" xlink:href="zookeys-586-095-g004.jpg" position="float" orientation="portrait" xlink:type="simple" id="oo_87448.jpg"/></fig></tp:treatment-sec><ref-list><ref id="B43"><mixed-citation xmlns:xlink="http://www.w3.org/1999/xlink" xlink:type="simple">
          <person-group><name name-style="western"><surname>Sinev</surname><given-names>AY</given-names></name><name name-style="western"><surname>Kotov</surname><given-names>AA</given-names></name><name name-style="western"><surname>Van Damme</surname><given-names>K</given-names></name></person-group> (<year>2004</year>) <article-title>Morphology of a Neotropical cladoceran <italic><tp:taxon-name><tp:taxon-name-part taxon-name-part-type="genus">Alona</tp:taxon-name-part> <tp:taxon-name-part taxon-name-part-type="species">dentifera</tp:taxon-name-part></tp:taxon-name></italic> (Sars, 1901), and its position within the <tp:taxon-name><tp:taxon-name-part taxon-name-part-type="family">Chydoridae</tp:taxon-name-part></tp:taxon-name> Stebbing, 1902 (<tp:taxon-name><tp:taxon-name-part taxon-name-part-type="class">Branchiopoda</tp:taxon-name-part></tp:taxon-name>: Anomoda).</article-title> <source><tp:taxon-name><tp:taxon-name-part taxon-name-part-type="phylum">Arthropoda</tp:taxon-name-part></tp:taxon-name> Selecta</source> <volume>13</volume>: <fpage>99</fpage>–<lpage>107</lpage>.</mixed-citation></ref><ref id="B11"><mixed-citation xmlns:xlink="http://www.w3.org/1999/xlink" xlink:type="simple">
          <person-group><name name-style="western"><surname>Güntzel</surname><given-names>AM</given-names></name><name name-style="western"><surname>Panarelli</surname><given-names>EA</given-names></name><name name-style="western"><surname>Silva</surname><given-names>WM</given-names></name><name name-style="western"><surname>Rochhe</surname><given-names>KF</given-names></name></person-group> (<year>2010</year>) <article-title>Influence of connectivity on <tp:taxon-name><tp:taxon-name-part taxon-name-part-type="infraorder">Cladocera</tp:taxon-name-part></tp:taxon-name> diversity in oxbow lakes in the Taquari River floodplain (MS, Brazil).</article-title> <source>Acta Limnolgica Brasiliensia</source> <volume>22</volume>(<issue>1</issue>): <fpage>93</fpage>–<lpage>101</lpage>. doi: <ext-link xlink:type="simple" ext-link-type="doi" xlink:href="10.4322/actalb.02201012">10.4322/actalb.02201012</ext-link></mixed-citation></ref><ref id="B45"><mixed-citation xmlns:xlink="http://www.w3.org/1999/xlink" xlink:type="simple">
          <person-group><name name-style="western"><surname>Sousa</surname><given-names>FDR</given-names></name><name name-style="western"><surname>Elmoor-Loureiro</surname><given-names>LMA</given-names></name></person-group> (<year>2012</year>) <article-title>How many species of cladocerans (<tp:taxon-name><tp:taxon-name-part taxon-name-part-type="subphylum">Crustacea</tp:taxon-name-part></tp:taxon-name>, <tp:taxon-name><tp:taxon-name-part taxon-name-part-type="class">Branchiopoda</tp:taxon-name-part></tp:taxon-name>) are found in Brazilian Federal District?</article-title> <source>Acta Limnologica Brasiliensia</source> <volume>24</volume>(<issue>4</issue>): <fpage>351</fpage>–<lpage>362</lpage>. doi: <ext-link xlink:type="simple" ext-link-type="doi" xlink:href="10.1590/S2179-975X2013005000008">10.1590/S2179-975X2013005000008</ext-link></mixed-citation></ref><ref id="B4"><mixed-citation xmlns:xlink="http://www.w3.org/1999/xlink" xlink:type="simple">
          <person-group><name name-style="western"><surname>Debastiani-Júnior</surname><given-names>JR</given-names></name><name name-style="western"><surname>Elmoor-Loureiro</surname><given-names>LMA</given-names></name><name name-style="western"><surname>Nogueira</surname><given-names>MG</given-names></name></person-group> (<year>2015</year>) <article-title>High taxonomic resolution as a determinant on finding new species and new record in the Río de La Plata basin: a case on <tp:taxon-name><tp:taxon-name-part taxon-name-part-type="family">Chydoridae</tp:taxon-name-part></tp:taxon-name> (<tp:taxon-name><tp:taxon-name-part taxon-name-part-type="subphylum">Crustacea</tp:taxon-name-part></tp:taxon-name>: <tp:taxon-name><tp:taxon-name-part taxon-name-part-type="class">Branchiopoda</tp:taxon-name-part></tp:taxon-name>: <tp:taxon-name><tp:taxon-name-part taxon-name-part-type="infraorder">Cladocera</tp:taxon-name-part></tp:taxon-name>).</article-title> <source>Nauplius</source> <volume>23</volume>(<issue>1</issue>): <fpage>21</fpage>–<lpage>30</lpage>. doi: <ext-link xlink:type="simple" ext-link-type="doi" xlink:href="10.1590/S0104-64972015002301">10.1590/S0104-64972015002301</ext-link></mixed-citation></ref><ref id="B21"><mixed-citation xmlns:xlink="http://www.w3.org/1999/xlink" xlink:type="simple">
          <person-group><name name-style="western"><surname>Matsumura-Tundisi</surname><given-names>T</given-names></name><name name-style="western"><surname>Smirnov</surname><given-names>NN</given-names></name></person-group> (<year>1984</year>) <article-title>Description of <tp:taxon-name><tp:taxon-name-part taxon-name-part-type="genus">Alona</tp:taxon-name-part> <tp:taxon-name-part taxon-name-part-type="species">broaensis</tp:taxon-name-part></tp:taxon-name> sp. n. (<tp:taxon-name><tp:taxon-name-part taxon-name-part-type="subphylum">Crustacea</tp:taxon-name-part></tp:taxon-name>: <tp:taxon-name><tp:taxon-name-part taxon-name-part-type="infraorder">Cladocera</tp:taxon-name-part></tp:taxon-name>).</article-title> <source>Hydrobiologia</source> <volume>113</volume>: <fpage>327</fpage>–<lpage>329</lpage>. doi: <ext-link xlink:type="simple" ext-link-type="doi" xlink:href="10.1007/BF00026619">10.1007/BF00026619</ext-link></mixed-citation></ref></ref-list></tp:taxon-treatment>
