# Supplementary material for: Position of the dentifera-group in the Coronatella-branch and its relocation to a new genus: Magnospina gen. n. (Crustacea, Chydoridae, Aloninae)
Source: Zookeys. 2016 May 4;(586):95–119. doi: 10.3897/zookeys.586.8209 (PMC4857031; doi:10.3897/zookeys.586.8209)
Supplement: XML Treatment for Magnospina siamensis [file zookeys.586.8209-treatment3.xml]

<!DOCTYPE tp:taxon-treatment
  PUBLIC "-//TaxonX//DTD Taxonomic Treatment Publishing DTD v0 20100105//EN" "tax-treatment-NSO.dtd">
<tp:taxon-treatment xmlns:tp="http://www.plazi.org/taxpub"><tp:treatment-meta><kwd-group><label>Taxon classification</label><kwd><named-content content-type="kingdom">Animalia</named-content></kwd><kwd><named-content content-type="order">Diplostraca</named-content></kwd><kwd><named-content content-type="family">Chydoridae</named-content></kwd></kwd-group><mixed-citation publication-type="journal"><person-group><name><surname>Sousa</surname><given-names>Francisco Diogo R.</given-names></name><name><surname>Elmoor-Loureiro</surname><given-names>Lourdes Maria Abdu</given-names></name><name><surname>Santos</surname><given-names>Sandro</given-names></name></person-group><article-title>Position of the <italic><tp:taxon-name><tp:taxon-name-part taxon-name-part-type="species">dentifera</tp:taxon-name-part></tp:taxon-name></italic>-group in the <italic><tp:taxon-name><tp:taxon-name-part taxon-name-part-type="genus">Coronatella</tp:taxon-name-part></tp:taxon-name></italic>-branch and its relocation to a new genus: <italic><tp:taxon-name><tp:taxon-name-part taxon-name-part-type="genus">Magnospina</tp:taxon-name-part></tp:taxon-name></italic> gen. n. (<tp:taxon-name><tp:taxon-name-part taxon-name-part-type="subphylum">Crustacea</tp:taxon-name-part></tp:taxon-name>, <tp:taxon-name><tp:taxon-name-part taxon-name-part-type="family">Chydoridae</tp:taxon-name-part></tp:taxon-name>, <tp:taxon-name><tp:taxon-name-part taxon-name-part-type="subfamily">Aloninae</tp:taxon-name-part></tp:taxon-name>)</article-title><source>Zookeys</source><day>4</day><month>5</month><year>2016</year><volume>2016</volume><issue>586</issue><fpage>95</fpage><lpage>119</lpage><pub-id pub-id-type="doi">10.3897/zookeys.586.8209</pub-id></mixed-citation></tp:treatment-meta><tp:nomenclature><tp:taxon-name>
              <tp:taxon-name-part taxon-name-part-type="genus">Magnospina</tp:taxon-name-part>
              <tp:taxon-name-part taxon-name-part-type="species">siamensis</tp:taxon-name-part>
            </tp:taxon-name><tp:taxon-status xmlns:xlink="http://www.w3.org/1999/xlink" xlink:type="simple">comb. n.</tp:taxon-status><tp:nomenclature-citation-list><tp:nomenclature-citation><tp:taxon-name><tp:taxon-name-part taxon-name-part-type="genus">Alona</tp:taxon-name-part> <tp:taxon-name-part taxon-name-part-type="species">siamensis</tp:taxon-name-part></tp:taxon-name><comment>: <xref ref-type="bibr" rid="B39">Sinev and Sanoamuang 2007</xref>: 145, 147–148, figures 1–30; <xref ref-type="bibr" rid="B52">Van Damme and Sinev 2013</xref>: 226–228; <xref ref-type="bibr" rid="B12">Korovinchinsky 2013</xref>: 114, 119, tables 1–2.</comment></tp:nomenclature-citation><tp:nomenclature-citation><tp:taxon-name><tp:taxon-name-part taxon-name-part-type="genus">Coronatella</tp:taxon-name-part> <tp:taxon-name-part taxon-name-part-type="species">dentifera</tp:taxon-name-part></tp:taxon-name><comment> (Sars, 1901): <xref ref-type="bibr" rid="B3">Chartejee et al. 2013</xref>: 43.</comment></tp:nomenclature-citation></tp:nomenclature-citation-list></tp:nomenclature><tp:treatment-sec sec-type="Type locality"><title>Type locality.</title><p>Rice field at Ban Bayao Baghe Sub-district, Phannanichom District, Sakhonnakhon Province, Thailand, 01.09.2004.</p></tp:treatment-sec><tp:treatment-sec sec-type="type material"><title>Material type.</title><p>Holotype: parthenogenetic female, <named-content xmlns:xlink="http://www.w3.org/1999/xlink" content-type="dwc:institutional_code" xlink:type="simple">ZMMU</named-content>, MI-73. Paratypes: 2 parthenogentic females, <named-content xmlns:xlink="http://www.w3.org/1999/xlink" content-type="dwc:institutional_code" xlink:type="simple">ZMMU</named-content>, MI74.</p></tp:treatment-sec><tp:treatment-sec sec-type="Differential diagnosis"><title>Differential diagnosis.</title><p>
              <italic><tp:taxon-name><tp:taxon-name-part taxon-name-part-type="genus">Magnospina</tp:taxon-name-part> <tp:taxon-name-part taxon-name-part-type="species">siamensis</tp:taxon-name-part></tp:taxon-name></italic> comb. n. differs from <italic><tp:taxon-name><tp:taxon-name-part taxon-name-part-type="genus">Magnospina</tp:taxon-name-part> <tp:taxon-name-part taxon-name-part-type="species">dentifera</tp:taxon-name-part></tp:taxon-name></italic> comb. n. because it has a truncated rostrum, three connected main head pores, minute lateral head pores and a prominent sculpture on the carapace. Apical spines of the antenna are longer than the apical segments. On the limbs, the main differences are: <abbrev xmlns:xlink="http://www.w3.org/1999/xlink" xlink:title="inner distal lobe" xlink:type="simple">IDL</abbrev> is armed with two setae (2-3), seta 2 with two thick basal denticles, seta 3 with one thick basal denticle, limb V without filter comb.</p></tp:treatment-sec><tp:treatment-sec sec-type="Diagnosis"><title>Diagnosis.</title><p>
              <bold>Female.</bold> According to the literature (<xref ref-type="bibr" rid="B39">Sinev and Sanoamuang 2007</xref>).</p><p>
              <italic>Habitus</italic> without dorsal keel, moderately compressed laterally, length 0.35–0.42 mm; eye and ocellus of subequal sizes. <italic>Head</italic> with rostrum wide, truncated; head shield ornamented with longitudinal lines, wide, posterior margin broadly rounded, distance between mandibular articulations higher than length of its posterior portion, three connected main head pores, lateral head pores minute. <italic>Labral keel</italic> wide, oval and naked, apex not elongated. <italic>Carapace</italic> covered with narrow longitudinal lines; ventral margin of carapace with a distinctive rounded angle at 1/3 of length; valves armed with 45 setae internally inserted at the ventral margin and differentiated in three groups, setae from anterior group markedly longer; posteroventral corner armed with 2–3 <!--PageBreak-->large denticles, broad at their bases, protruding downwards, without setules between them. <italic>Antennule</italic> do not exceed the tip of the rostrum, nine apical aesthetascs of different length which do not exceed the length of the antennular body. <italic>Antenna</italic> with formula of antennal setae 003/113, spines 101/001; first segment of endopod and exopod elongated; weak setules or spicules on the segments; spine on the first segment of the endopod longer than the second segment; apical spines longer than the apical segments. <italic>Postabdomen</italic> narrowing distally, length about 2.5 it is height; preanal angle prominent; postanal margin about 1.7–1.8 times longer than the anal margin armed with 3–4 single most distal denticles and 5 cluster of denticles; About 10 lateral fascicles with weak setules. <italic>Postabdominal claw</italic> inserted on the projection of postabdomen, longer than anal margin; base of claw armed with 1–2 long and strong spinules. <italic>Basal spine</italic> remarkably long, longer than 2/3 of postabdominal claw length, without spinules on the dorsal margin. <italic>Limb I</italic> with two thick setae (2–3) on the <abbrev xmlns:xlink="http://www.w3.org/1999/xlink" xlink:title="inner distal lobe" xlink:type="simple">IDL</abbrev> (<abbrev xmlns:xlink="http://www.w3.org/1999/xlink" xlink:title="endite" xlink:type="simple">en</abbrev> 4), seta (2) with two thick basal denticles, seta (3) with one thick basal denticle; setae (1, a-c) on the endite 3 of subequal length, endite 3 without element; endite 2 armed with three setae (d-f), without element; endite 1 with three setae (g-i). <italic>Limb II</italic> without anterior soft setae; seta on the exopod short, not plumose; scrapers not specialized, but with some denticles, especially on scrapers 6–8; gnathobase armed with four elements, filter comb armed with seven setae, of which two are shorter than the others. <italic>Limb III</italic> with six setae on the exopod, third and fourth setae long; third seta slightly shorter than the second seta; distal endite armed with three setae and one sensillum; gnathobase with three elements, filter comb with seven setae. <italic>Limb IV</italic> relatively short, six setae on the exopod; setae 1–2 of similar lengths; flaming-torch setae on the distal endite not modified, setules on the first flaming-torch relatively longer that one observed in setae 2–3; gnathobase armed with a setulated seta shorter than length of endite itself, filter comb with five setae. <italic>Limb V</italic> with setae 3–4 of exopod similar in lengths; filter comb absent. <italic>Limb VI</italic> absent.</p><p>
              <bold>Ephippial female and male.</bold> Unknown.</p></tp:treatment-sec><tp:treatment-sec sec-type="Distribution"><title>Distribution.</title><p>Malysia, Thailand (Sinev 2007; <xref ref-type="bibr" rid="B52">Van Damme and Sinev 2013</xref>; <xref ref-type="bibr" rid="B12">Korovinchinsky 2013</xref>) and probably India (<xref ref-type="bibr" rid="B3">Chartejee et al. 2013</xref>).</p></tp:treatment-sec><ref-list><ref id="B39"><mixed-citation xmlns:xlink="http://www.w3.org/1999/xlink" xlink:type="simple">
          <person-group><name name-style="western"><surname>Sinev</surname><given-names>AY</given-names></name><name name-style="western"><surname>Sanoamuang</surname><given-names>L</given-names></name></person-group> (<year>2007</year>) <article-title><italic><tp:taxon-name><tp:taxon-name-part taxon-name-part-type="genus">Alona</tp:taxon-name-part> <tp:taxon-name-part taxon-name-part-type="species">siamensis</tp:taxon-name-part></tp:taxon-name></italic> sp. n., a new species of <tp:taxon-name><tp:taxon-name-part taxon-name-part-type="infraorder">Cladocera</tp:taxon-name-part></tp:taxon-name> from South-East Asia, related to <italic><tp:taxon-name><tp:taxon-name-part taxon-name-part-type="genus">Alona</tp:taxon-name-part> <tp:taxon-name-part taxon-name-part-type="species">dentifera</tp:taxon-name-part></tp:taxon-name></italic> (Sars, 1901) (<tp:taxon-name><tp:taxon-name-part taxon-name-part-type="infraorder">Anomopoda</tp:taxon-name-part></tp:taxon-name>: <tp:taxon-name><tp:taxon-name-part taxon-name-part-type="family">Chydoridae</tp:taxon-name-part></tp:taxon-name>).</article-title> <source><tp:taxon-name><tp:taxon-name-part taxon-name-part-type="phylum">Arthropoda</tp:taxon-name-part></tp:taxon-name> Selecta</source> <volume>16</volume>: <fpage>143</fpage>–<lpage>150</lpage>.</mixed-citation></ref><ref id="B52"><mixed-citation xmlns:xlink="http://www.w3.org/1999/xlink" xlink:type="simple">
          <person-group><name name-style="western"><surname>Van Damme</surname><given-names>K</given-names></name><name name-style="western"><surname>Sinev</surname><given-names>AY</given-names></name></person-group> (<year>2013</year>) <article-title>Tropical Amphi-Pacific disjunctions in <tp:taxon-name><tp:taxon-name-part taxon-name-part-type="infraorder">Cladocera</tp:taxon-name-part></tp:taxon-name> (<tp:taxon-name><tp:taxon-name-part taxon-name-part-type="subphylum">Crustacea</tp:taxon-name-part></tp:taxon-name>: <tp:taxon-name><tp:taxon-name-part taxon-name-part-type="class">Branchiopoda</tp:taxon-name-part></tp:taxon-name>).</article-title> <source>Journal of Limnology</source> <volume>72</volume>(<issue>s2</issue>): <fpage>209</fpage>–<lpage>244</lpage>. doi: <ext-link xlink:type="simple" ext-link-type="doi" xlink:href="10.4081/jlimnol.2013.s2.e11">10.4081/jlimnol.2013.s2.e11</ext-link></mixed-citation></ref><ref id="B12"><mixed-citation xmlns:xlink="http://www.w3.org/1999/xlink" xlink:type="simple">
          <person-group><name name-style="western"><surname>Korovchinsky</surname><given-names>NM</given-names></name></person-group> (<year>2013</year>) <article-title><tp:taxon-name><tp:taxon-name-part taxon-name-part-type="infraorder">Cladocera</tp:taxon-name-part></tp:taxon-name> (<tp:taxon-name><tp:taxon-name-part taxon-name-part-type="subphylum">Crustacea</tp:taxon-name-part></tp:taxon-name>: <tp:taxon-name><tp:taxon-name-part taxon-name-part-type="class">Branchiopoda</tp:taxon-name-part></tp:taxon-name>) of South East Asia: history of exploration, taxon richness and notes on the zoogeography.</article-title> <source>Journal of Limnology</source> <volume>72</volume>(<issue>s2</issue>): <fpage>109</fpage>–<lpage>124</lpage>. doi: <ext-link xlink:type="simple" ext-link-type="doi" xlink:href="10.4081/jlimnol.2013.s2.e7">10.4081/jlimnol.2013.s2.e7</ext-link></mixed-citation></ref><ref id="B3"><mixed-citation xmlns:xlink="http://www.w3.org/1999/xlink" xlink:type="simple">
          <person-group><name name-style="western"><surname>Chatterjee</surname><given-names>T</given-names></name><name name-style="western"><surname>Kotov</surname><given-names>AA</given-names></name><name name-style="western"><surname>Van Damme</surname><given-names>K</given-names></name><name name-style="western"><surname>Chandrasekhar</surname><given-names>SVA</given-names></name><name name-style="western"><surname>Padhye</surname><given-names>S</given-names></name></person-group> (<year>2013</year>) <article-title>An annotated checklist of the <tp:taxon-name><tp:taxon-name-part taxon-name-part-type="infraorder">Cladocera</tp:taxon-name-part></tp:taxon-name> (<tp:taxon-name><tp:taxon-name-part taxon-name-part-type="subphylum">Crustacea</tp:taxon-name-part></tp:taxon-name>: <tp:taxon-name><tp:taxon-name-part taxon-name-part-type="class">Branchiopoda</tp:taxon-name-part></tp:taxon-name>) from India.</article-title> <source>Zootaxa</source> <volume>3667</volume>(<issue>1</issue>): <fpage>1</fpage>–<lpage>89</lpage>. doi: <ext-link xlink:type="simple" ext-link-type="doi" xlink:href="10.11646/zootaxa.3667.1.1">10.11646/zootaxa.3667.1.1</ext-link></mixed-citation></ref></ref-list></tp:taxon-treatment>
